# Supplementary material for: Identification of two distinct hereditary hemorrhagic telangiectasia patient subsets with different hepatic perfusion properties by combination of contrast-enhanced ultrasound (CEUS) with perfusion imaging quantification
Source: PLoS One. 2019 Apr 11;14(4):e0215178. doi: 10.1371/journal.pone.0215178 (PMC6459476; doi:10.1371/journal.pone.0215178)
Supplement: S1 Table — (XLSX) [file pone.0215178.s001.xlsx]

## Sheet: Fig 1-4
The values (extracted from images) behind the means, standard deviations and other measures reported used to build graphs
Fig 2										Fig 3						Fig 4
PE[a.u]:	shunt	hilus	parenchyma		PE[%]:	shunt	hilus	parenchyma		PE[%]:	group 1		group 2			Intrahepatic portal vein diameter [cm]:			group 1	group 2
	8920	720	488			100	8.07175	5.47085			hilus	parenchyma	hilus	parenchyma					13.8	9.5
	28300	1800	951			100	6.36042	3.36042			8.07175	5.47085	55.8011	0.524862					15.6	10.2
	3620	2020	19			100	55.8011	0.524862			6.36042	3.36042	90.5556	9.83333					11.5	10.4
	435	48	7			100	11.0345	1.6092			11.0345	1.6092	75.6345	3.24873
	8930	1060	555			100	11.8701	6.21501			11.8701	6.21501	65.9898	22.3858		Portal vein peak velocity [cm/s]:			group 1	group 2
	3030	534	125			100	17.6238	4.12541			17.6238	4.12541	132.496	7.69231					20	40
	17600	1370	855			100	7.78409	4.85795			7.78409	4.85795	44.9749	20.9548					20	45
	45600	2840	1490			100	6.22807	3.26754			6.22807	3.26754	56.9231	9.48718					23	40
	18000	16300	1770			100	90.5556	9.83333			1.21805	0.225564	48.9529	18.5864					20	30
	13300	162	30			100	1.21805	0.225564			5.19943	9.03134	68.9899	13.0303					27	30
	70200	3650	6340			100	5.19943	9.03134			9.71875	4.34375	50	39.2361					25
	1970	1490	64			100	75.6345	3.24873			2.70588	2.15033	241.455	12.7273					25
	1970	1300	441			100	65.9898	22.3858			29.1241	19.562	76.6667	26.087
	637	844	49			100	132.496	7.69231			19.8226	17.0288				Buscraini grading [a.u]:			group 1	group 2
	3980	1790	834			100	44.9749	20.9548			30.6738	19.6099							4	2
	1950	1110	185			100	56.9231	9.48718			25.8362	2.62116							3	1
	6400	622	278			100	9.71875	4.34375			20.5948	13.1599							4	2
	3820	1870	710			100	48.9529	18.5864			9.71963	4.29907							3	3
	15300	414	329			100	2.70588	2.15033			5.12821	1.38462							3
	9900	6830	1290			100	68.9899	13.0303			12.4242	0.236915							3
	13700	3990	2680			100	29.1241	19.562											3
	2880	1440	1130			100	50	39.2361											3
	4510	894	768			100	19.8226	17.0288											3
	2820	865	553			100	30.6738	19.6099											3
	11000	26560	1400			100	241.455	12.7273											3
	690	529	180			100	76.6667	26.087
	29300	7570	768			100	25.8362	2.62116
	2690	554	354			100	20.5948	13.1599
	1070	104	46			100	9.71963	4.29907
	19500	1000	270			100	5.12821	1.38462
	36300	4510	86			100	12.4242	0.236915
WiAUC[a.u]:	shunt	hilus	parenchyma		WiAUC[%]:	shunt	hilus	parenchyma		WiAUC[%]:	group 1		group 2
	87100	10300	9430			100	11.8255	10.8266			hilus	parenchyma	hilus	parenchyma
	486000	8300	4940			100	1.70782	1.01646			11.8255	10.8266	17.4545	0.445455
	11000	1920	49			100	17.4545	0.445455			1.70782	1.01646	14.0351	31.7139
	249	141	4			100	56.6265	1.60643			56.6265	1.60643	153.103	6.81379
	52100	8380	4830			100	16.0845	9.27063			16.0845	9.27063	71.6258	25.3067
	1090	830	267			100	76.1468	24.4954			76.1468	24.4954	37.5	0.25
	127000	3910	3230			100	3.07874	2.54331			3.07874	2.54331	1.88732	0.922535
	255000	38500	7670			100	15.098	3.00784			15.098	3.00784	86.1272	9.88439
	74100	10400	23500			100	14.0351	31.7139			0.418095	2.22857	18.7557	31.2217
	105000	439	2340			100	0.418095	2.22857			11.5235	4.58671	52.2099	9.61326
	617000	71100	28300			100	11.5235	4.58671			12.375	4.03333	48.5623	14.2812
	14500	22200	988			100	153.103	6.81379			38.3212	1.90998	9.08909	35.7357
	6520	4670	1650			100	71.6258	25.3067			32.0968	2.31183	51.1392	51.962
	13600	5100	34			100	37.5	0.25			20.0218	12.2658
	28400	536	262			100	1.88732	0.922535			49.4208	45.1737
	1730	1490	171			100	86.1272	9.88439			19.0506	10.1266
	24000	2970	968			100	12.375	4.03333			0.282895	1.54605
	44200	8290	13800			100	18.7557	31.2217			334.232	156.873
	82200	31500	1570			100	38.3212	1.90998			3.25902	0.708197
	36200	18900	3480			100	52.2099	9.61326			92.9515	0.867841
	186000	59700	4300			100	32.0968	2.31183
	31300	15200	4470			100	48.5623	14.2812
	45900	9190	5630			100	20.0218	12.2658
	25900	12800	11700			100	49.4208	45.1737
	9990	908	3570			100	9.08909	35.7357
	1580	808	821			100	51.1392	51.962
	158000	30100	16000			100	19.0506	10.1266
	15200	43	235			100	0.282895	1.54605
	371	1240	582			100	334.232	156.873
	30500	994	216			100	3.25902	0.708197
	45400	42200	394			100	92.9515	0.867841
WiPI[a.u]:	shunt	hilus	parenchyma		WiPI[%]:	shunt	hilus	parenchyma		WiPI[%]:	group 1		group 2
	6130	473	360			100	7.71615	5.87276			hilus	parenchyma	hilus	parenchyma
	18451	1416	576			100	7.67438	3.12178			7.71615	5.87276	53.3818	0.513699
	2336	1247	12			100	53.3818	0.513699			7.67438	3.12178	87.3875	11.695
	265	29	4			100	10.9434	1.50943			10.9434	1.50943	71.4179	3.30083
	5861	758	380			100	12.9329	6.48354			12.9329	6.48354	66.213	21.8575
	1946	322	75			100	16.5468	3.85406			16.5468	3.85406	119.333	6.66667
	11891	881	546			100	7.40896	4.59171			7.40896	4.59171	37.5968	17.6372
	29651	9123	212			100	30.7679	0.714984			30.7679	0.714984	57.5191	9.60068
	11227	9811	1313			100	87.3875	11.695			0.245975	1.3305	45.0127	18.2445
	8944	22	119			100	0.245975	1.3305			5.41607	9.17979	67.0231	12.5368
	43574	2360	4000			100	5.41607	9.17979			10.9345	4.31118	49.0178	37.1375
	1333	952	44			100	71.4179	3.30083			27.6694	2.03748	21.7438	11.9115
	1249	827	273			100	66.213	21.8575			29.2634	20.3536	80	26.5421
	450	537	30			100	119.333	6.66667			20.935	16.4661
	2971	1117	524			100	37.5968	17.6372			36.6396	18.5908
	1177	677	113			100	57.5191	9.60068			33.1285	3.25698
	4152	454	179			100	10.9345	4.31118			16.1722	11.3876
	2757	1241	503			100	45.0127	18.2445			9.66767	4.38066
	10405	2879	212			100	27.6694	2.03748			4.9918	1.35246
	6453	4325	809			100	67.0231	12.5368			10.8203	0.265625
	8485	2483	1727			100	29.2634	20.3536
	2138	1048	794			100	49.0178	37.1375
	2909	609	479			100	20.935	16.4661
	1845	676	343			100	36.6396	18.5908
	7455	1621	888			100	21.7438	11.9115
	535	428	142			100	80	26.5421
	17900	5930	583			100	33.1285	3.25698
	2090	338	238			100	16.1722	11.3876
	662	64	29			100	9.66767	4.38066
	12200	609	165			100	4.9918	1.35246
	25600	2770	68			100	10.8203	0.265625
